# Supplementary material for: p53-targeted lincRNA-p21 acts as a tumor suppressor by inhibiting JAK2/STAT3 signaling pathways in head and neck squamous cell carcinoma
Source: Mol Cancer. 2019 Mar 11;18:38. doi: 10.1186/s12943-019-0993-3 (PMC6410525; doi:10.1186/s12943-019-0993-3)
Supplement: Supplementary file 1 — Table S1. The primers and sequences for qPCR, siRNA, ChIP and RIP assays. (XLSX 12 kb) [file 12943_2019_993_MOESM1_ESM.xlsx]

## Sheet: Sheet1
Primers name	Sequence	Application
P1-F	GGCCGGCAGAGCTCCCG	RIP
P1-R	GTATCCTGTTCTCAGAGCCACTTGTCT	RIP
P2-F	ACTGGAATCAGCAGAATCCAAAAGACAAG	RIP
P2-R	ATACAGGCTGTATGCACTTTATTACCTGTCT	RIP
P3-F	TCCACAACACCAGCGGGC	RIP
P3-R	ATGTACTGATGTGGAAAGCCACTAAGAT	RIP
P4-F	AGAAATCCTGCCCTTTCCTTTTTACTGC	RIP
P4-R	CGGGTGGATCACCTGAGGTC	RIP
P5-F	CCTCAGCCTCCCAAAGTGCTG	RIP
P5-R	TTTTTTTACTTTATCATAAAATTGAGGAACATTATCTATCT	RIP
P6-F	TCATAAGCTGAACCATCATAAGTCAGAGA	RIP
P6-R	TGTGGCCCCCCAGGTGTTACA	RIP
P7-F	GTTCTAAAACTTGAAGGACCAGAATAACCCG	RIP
P7-R	CCTCGGCCTCCCAAAGTGG	RIP
P8-F	CAGGCGGATCACTTGAGGTCAG	RIP
P8-R	TTTTTTTTTTTTGATGCAGAGTCTTGCTCTGTCG	RIP
NFYA-F	CAGCAATAGTTCGACAGAGCAGA	PCR
NFYA-R	CTACCTGGAGGGTCTGGACTTG	PCR
GAPDH-F	CCTCTGACTTCAACAGCGAC	PCR
GAPDH-R	TCCTCTTGTGCTCTTGCTGG	PCR
LincRNA-p21-F	AGCTGAAGGAGGACACAGGA	PCR
LincRNA-p21-R	TGAGGAATCACACAGCACCC	PCR
TP53-F	AGAAAACCTACCAGGGCAGC	PCR
TP53-R	ACATCTTGTTGAGGGCAGGG	PCR
LincRNA-p21-F	GCTCCCCCTCCCATCAGCT	ChIP
LincRNA-p21-R	ACCACTGAGGATAGGGAAGAGGGAGT	ChIP
U6-F	CTCGCTTCGGCAGCACATATACT	PCR
U6-R	ATTTGCGTGTCATCCTTGCGCA	PCR
ACTB-F	AACCGCGAGAAGATGACCCA	PCR
ACTB-R	GATAGCACAGCCTGGATAGCAA	PCR
si-lincRNA-p21 #1	GGAGCGUGCUGCUGAAGUA	siRNA
si-lincRNA-p21 #2	CUGCAAGGCCGCAUGAUGA	siRNA
si-lincRNA-p21 #3	GAUAGAUAAUGUUCCUCAA	siRNA
ASO-lincRAN-p21#1	CTTGAAGGACCAGAATAACC	ASO
ASO-lincRAN-p21#2	GGCCGTGGAAATCTGAATTG	ASO
ASO-lincRAN-p21#3	TATTCCACAACACCAGCGGG	ASO
si-scramble	UUCUCCGAACGUGUCACGU	siRNA
si-NFYA #1	GCAAUAGUUCGACAGAGCA	siRNA
si-NFYA #2	GGCUGUCCCUGGUGGACAA	siRNA
si-NFYA #3	GACUGUCACUGUGACACUA	siRNA
si-p53	GTCCAGATGAAGCTCCCAGAA	siRNA
MYC-F1	TTTCACTAGTATTCAGAAAAAATTGTGAGTCAG	ChIP
MYC-R1	GTCCTCTTTCCCCTTTTATTATTGGAAAT	ChIP
CCND1-F1	CCCCCTTGGGCATTTGCAAC	ChIP
CCND1-R1	TTTCCAAGAACGCCACGAGG	ChIP
BCL2-F1	GCCCTTGATAAACCCCTTCCCT	ChIP
BCL2-R1	CTGCTGTGAAGACAGGTGACT	ChIP
MCL1-F2	GCATCCTCATTTCCAAACATTGGAC	ChIP
MCL1-R2	TTTTCGCCAGAGGTTTTTTACCA	ChIP
MMP9-F1	ACGGTGCTTGACACAGTAAATCTCAA	ChIP
MMP9-R1	GGAGATAATTAACTTCCTTTACAGAAAAGTTGAAGT	ChIP
IL6-F1	AATAAACAAGGGCACAGGTCCTTGATG	ChIP
IL6-R1	TGATAAAATGTTCAAATAGGACATCAGGGCATG	ChIP
1L10-F1	CTCTCTGCTTCCTGGCAGCA	ChIP
1L10-R1	GTGACCTATGGATCAGGGTCAGG	ChIP
